# Supplementary material for: Diagnosis and Treatment of an Ununited Anconeal Process in a California Sea Lion (Zalophus californianus)
Source: Animals (Basel). 2025 Jun 24;15(13):1865. doi: 10.3390/ani15131865 (PMC12249024; doi:10.3390/ani15131865)
Supplement: Supplementary file 1 [file animals-15-01865-s001.zip]

Archive with 1 entries (1 files):
- animals-3613856-supplementary.pdf
